# Supplementary material for: The Main Medicinal Plants in Arid Regions of Uzbekistan and Their Traditional Use in Folk Medicine
Source: Plants (Basel). 2023 Aug 15;12(16):2950. doi: 10.3390/plants12162950 (PMC10458710; doi:10.3390/plants12162950)
Supplement: Supplementary file 1 [file plants-12-02950-s001.zip]

Archive with 1 entries (1 files):
- plants-2322156-supplementary.pdf
